# Supplementary material for: The gut microbiota of larvae of Rhynchophorus ferrugineus Oliver (Coleoptera: Curculionidae)
Source: BMC Microbiol. 2014 May 30;14:136. doi: 10.1186/1471-2180-14-136 (PMC4060583; doi:10.1186/1471-2180-14-136)
Supplement: Additional file 2 — Complete results of 16S pyrotag sequence clustering and taxonomic assignment by RDP of clusters and singletons at 90%, 95% and 97% ID. [file 1471-2180-14-136-S2.xls]

## Sheet: RDP Consensus 97
Actinobacteria	26	Actinobacteridae	26	Actinomycetales	26	Actinomycetaceae	2
						Corynebacteriaceae	7	Corynebacterium	7
						Microbacteriaceae	2
						Propionibacteriaceae	3	Propionibacterium	3
						Other Actinobacteria	12
Bacteroidetes	17832	Bacteroidia	17698	Bacteroidales	17698	Bacteroidaceae	961	Bacteroides	961
						Porphyromonadaceae	16693	Dysgonomonas	16498
								Parabacteroides	70
		Flavobacteria	117	Flavobacteriales	117	Flavobacteriaceae	117	Chryseobacterium	97
								Myroides	9
		Sphingobacteria	10	Sphingobacteriales	10	Chitinophagaceae	6	Chitinophagaceae	6
						Cytophagaceae	4	Leadbetterella	4
						Other Bacteroidetes	51
Firmicutes	7231	Bacilli	6894	Lactobacillales	6894	Enterococcaceae	61	Enterococcus	53
								Pilibacter	3
								Vagococcus	5
						Lactobacillaceae	9	Lactobacillus	9
						Leuconostocaceae	83	Leuconostoc	83
						Streptococcaceae	6738	Lactococcus	6738
		Clostridia	58	Clostridiales	58	Lachnospiraceae	28	Clostridium_XlVa	6
						Peptostreptococcaceae	19	Clostridium_XI	17
						Ruminococcaceae	11	Oscillibacter	5
		Erysipelotrichia	7	Erysipelotrichales	7	Erysipelotrichaceae	7	Erysipelotrichaceae	7
		Negativicutes	259	Selenomonadales	259	Acidaminococcaceae	97	Phascolarctobacterium	3
						Veillonellaceae	155	Dialister	3
								Megasphaera	82
						Other Firmicutes	23
Fusobacteria	325	Fusobacteria	325	Fusobacteriales	325	Fusobacteriaceae	154	Clostridium_XIX	2
								Fusobacterium	148
						Leptotrichiaceae	171	Sebaldella	168
Proteobacteria	48906	Alphaproteobacteria	49	Rhizobiales	22	Brucellaceae	8	Ochrobactrum	8
						Rhizobiaceae	3	Kaistia	3
				Rhodobacterales	15	Rhodobacteraceae	15	Paracoccus	9
				Rhodospirillales	2	Acetobacteraceae	2	Acidisoma	2
				Sphingomonadales	10	Sphingomonadaceae	10	Sphingopyxis	7
						Other Alphaproteobacteria	11
Proteobacteria		Betaproteobacteria	1325	Burkholderiales	1236	Alcaligenaceae	203	Achromobacter	5
								Castellaniella	10
						Comamonadaceae	1002	Comamonas	786
								Ottowia	4
				Neisseriales	18	Neisseriaceae	18	Neisseriaceae	18
						Other Betaproteobacteria	102
Proteobacteria		Deltaproteobacteria	9	Desulfovibrionales	9	Desulfovibrionaceae	9	Desulfovibrio	9
Proteobacteria		Gammaproteobacteria	47262	Aeromonadales	3	Aeromonadaceae	3	Aeromonas	3
				Enterobacteriales	46500	Enterobacteriaceae	46500	Budvicia	2114
								Citrobacter	671
								Enterobacter	2843
								Erwinia	11
								Escherichia_Shigella	55
								Kluyvera	317
								Leminorella	366
								Morganella	111
								Proteus	204
								Providencia	710
								Raoultella	3
								Salmonella	5138
								Serratia	47
								Yersinia	288
				Oceanospirillales	4			Oceanospirillales	4
				Pseudomonadales	21	Moraxellaceae	18	Acinetobacter	15
								Alkanindiges	3
						Pseudomonadaceae	3	Pseudomonas	3
				Xanthomonadales	36	Xanthomonadaceae	36	Rhodanobacter	3
								Stenotrophomonas	17
						Other Gammaproteobacteria	702
						Other Proteobacteria	261
TM7	3					TM7	3	TM7_genera_incertae_sedis	3
Tenericutes	1061	Mollicutes	1061	Acholeplasmatales	5	Acholeplasmataceae	5	Acholeplasma	5
				Entomoplasmatales	1056	Entomoplasmataceae	1056	Entomoplasma	1043
Other Bacteria	180					Other Bacteria	180
TOT	75564					TOT	75564

## Sheet: RDP Singletons 97
Actinobacteria	12	Actinobacteridae	12	Actinomycetales	12	Mycobacteriaceae	1	Mycobacterium	1
						Microbacteriaceae	4	Leifsonia	1
								Microbacterium	1
						Cellulomonadaceae	1	Cellulomonas	1
						Other Actinobacteria	6
Bacteroidetes	609	Bacteroidia	572	Bacteroidales	572	Bacteroidaceae	50	Bacteroides	50
						Porphyromonadaceae	496	Dysgonomonas	424
								Parabacteriodes	2
						Prevotellaceae	1	Prevotella	1
						Rikenellaceae	1	Alistipes	1
		Flavobacteria	16	Flavobacteriales	16	Flavobacteriaceae	16	Chryseobacterium	2
								Myroides	4
								Wautersiella	1
		Sphingobacteria	6	Sphingobacteriales	6	Chitinophagaceae	3	Filimonas	1
								Niastella	1
						Sphingobacteriaceae	1	Nubsella	4
						Other Bacteroidetes	41
Cyanobacteria	1	Chloroplast	1	Chloroplast	1	Chloroplast	1	Streptophyta	1
Firmicutes	136	Bacilli	85	Bacillales	1	Paenibacillaceae 1	1	Paenibacillus	1
				Lactobacillales	84	Enterococcaceae	17	Enterococcus	9
								Vagococcus	3
						Lactobacillaceae	1	Lactobacillus	1
						Leuconostocaceae	8	Leuconostoc	8
						Streptococcaceae	54	Lactococcus	53
		Clostridia	15	Clostridiales	15	Lachnospiraceae	3	Robinsoniella	1
						Peptostreptococcaceae	2	Clostridium_XI	1
						Ruminococcaceae	6	Clostridium_IV	1
								Oscillibacter	2
		Erysipelotrichia	1	Erysipelotrichales	1	Erysipelotrichaceae	1
		Negativicutes	25	Selenomonadales	25	Acidaminococcaceae	5	Phascolarctobacterium	2
						Veillonellaceae	15	Megasphaera	6
						Other Firmicutes	23
Fusobacteria	16	Fusobacteria	16	Fusobacteriales	16	Fusobacteriaceae	8	Fusobacterium	1
						Leptotrichiaceae	7	Sebaldella	6
						Other Fusobacteria	1
Proteobacteria	860	Alphaproteobacteria	32	Caulobacterales	1	Caulobacteraceae	1
				Rhizobiales	15	Aurantimonadaceae	1
						Brucellaceae	3	Ochrobactrum	1
						Hyphomicrobiaceae	2	Hyphomicrobium	2
						Methylocystaceae	1	Pleomorphomonas	1
						Phyllobacteriaceae	1
						Rhizobiaceae	1	Rhizobium	1
				Rhodobacterales	5	Rhodobacteraceae	5
				Rhodospirillales	2	Acetobacteraceae	1	Acidisoma	1
						Rhodospirillaceae	1	Telmatospirillum	1
				Sphingomonadales	6	Erythrobacteraceae	3	Porphyrobacter	2
						Sphingomonadaceae	2
						Other Alphaproteobacteria	10
Proteobacteria		Betaproteobacteria	85	Burkholderiales	73	Alcaligenaceae	20	Achromobacter	1
								Castellaniella	2
								Pigmentiphaga	1
						Comamonadaceae	43	Comamonas	31
								Delftia	1
								Diaphorobacter	2
						Oxalobacteraceae	1	Oxalobacter	1
				Neisseriales	5	Neisseriaceae	5	Aquitalea	1
								Microvirgula	1
								Neisseria	1
				Rhodocyclales	1	Rhodocyclaceae	1	Shinella	1
						Other Betaproteobacteria	15
Proteobacteria		Deltaproteobacteria	2	Desulfovibrionales	2	Desulfovibrionaceae	2	Desulfovibrio	1
Proteobacteria		Gammaproteobacteria	674	Aeromonadales	1	Aeromonadaceae	1	Aeromonas	1
				Enterobacteriales	615	Enterobacteriaceae	615	Brenneria	1
								Budvicia	6
								Citrobacter	5
								Cosenzaea	1
								Escherichia_Shigella	8
								Kluyvera	7
								Leminorella	7
								Morganella	8
								Pectobacterium	2
								Proteus	9
								Providencia	18
								Raoultella	3
								Salmonella	4
								Tatumella	1
								Yokenella	7
				Legionellales	2	Coxiellaceae	1	Aquicella	1
						Legionellaceae	1	Legionella	1
				Pseudomonadales	5	Moraxellaceae	3	Acinetobacter	3
						Pseudomonadaceae	1
				Xanthomonadales	6	Xanthomonadaceae	6	Thermomonas	1
						Other Gammaproteobacteria	46
						Other Proteobacteria	67
TM7	5					TM7	5	TM7_genera_incertae_sedis	5
Tenericutes	19	Mollicutes	19	Entomoplasmatales	19	Entomoplasmataceae	19	Entomoplasma	18
Other Bacteria	95					Other Bacteria	95
Other Organism	3					Other Organism	3
TOT	1756					TOT	1756

## Sheet: phyla&classes 97
Bacteria
Actinobacteria	26	0.000344079
Bacteroidetes	17832	0.235985
Firmicutes	7231	0.0956937
Fusobacteria	325	0.00430099
Proteobacteria	48906	0.647213
TM7	3	3.97014e-05
Tenericutes	1061	0.0140411
Other Bacteria	180	0.00238209
TOT	75564	1
Proteobacteria
Alphaproteobacteria	49	0.00100192
Betaproteobacteria	1325	0.0270928
Deltaproteobacteria	9	0.000184026
Gammaproteobacteria	47262	0.966384
Other Proteobacteria	261	0.00533677
TOT	48906	1

## Sheet: RDP Consensus 95
Actinobacteria	27	Actinobacteridae	27	Actinomycetales	27	Actinomycetaceae	2
						Corynebacteriaceae	7	Corynebacterium	7
						Microbacteriaceae	3
						Propionibacteriaceae	3	Propionibacterium	3
						Other Actinobacteria	12
Bacteroidetes	18264	Bacteroidia	18116	Bacteroidales	18116	Bacteroidaceae	1016	Bacteroides	1016
						Porphyromonadaceae	17061	Dysgonomonas	16846
								Parabacteroides	79
						Rikenellaceae	3	Alistipes	3
		Flavobacteria	128	Flavobacteriales	128	Flavobacteriaceae	128	Chryseobacterium	102
								Myroides	12
		Sphingobacteria	10	Sphingobacteriales	10	Chitinophagaceae	6
						Cytophagaceae	4	Leadbetterella	4
						Other Bacteroidetes	46
Firmicutes	7147	Bacilli	6788	Lactobacillales	6788	Enterococcaceae	74	Enterococcus	64
								Pilibacter	3
								Vagococcus	7
						Lactobacillaceae	9	Lactobacillus	9
						Leuconostocaceae	85	Leuconostoc	85
						Streptococcaceae	6615	Lactococcus	6615
		Clostridia	64	Clostridiales	64	Lachnospiraceae	30	Clostridium_XlVa	6
						Peptostreptococcaceae	20	Clostridium_XI	20
						Ruminococcaceae	11	Oscillibacter	5
		Erysipelotrichia	7	Erysipelotrichales	7	Erysipelotrichaceae	7
		Negativicutes	277	Selenomonadales	277	Acidaminococcaceae	102	Phascolarctobacterium	4
						Veillonellaceae	168	Dialister	4
								Megasphaera	88
						Other Firmicutes	26
Fusobacteria	334	Fusobacteria	334	Fusobacteriales	334	Fusobacteriaceae	160	Clostridium_XIX	3
								Fusobacterium	154
						Leptotrichiaceae	174	Sebaldella	171
Proteobacteria	49697	Alphaproteobacteria	56	Rhizobiales	22	Brucellaceae	9	Ochrobactrum	9
						Rhizobiaceae	3	Kaistia	3
				Rhodobacterales	17	Rhodobacteraceae	17	Paracoccus	13
				Rhodospirillales	3	Acetobacteraceae	3	Acidisoma	3
				Sphingomonadales	14	Sphingomonadaceae	14	Sphingopyxis	10
						Other Alphaproteobacteria	10
Proteobacteria		Betaproteobacteria	1400	Burkholderiales	1292	Alcaligenaceae	233	Castellaniella	9
						Comamonadaceae	1023	Comamonas	794
				Neisseriales	21	Neisseriaceae	21	Neisseriaceae	21
						Other Betaproteobacteria	123
Proteobacteria		Deltaproteobacteria	10	Desulfovibrionales	10	Desulfovibrionaceae	10	Desulfovibrio	10
Proteobacteria		Gammaproteobacteria	47991	Aeromonadales	4	Aeromonadaceae	4	Aeromonas	4
				Enterobacteriales	47432	Enterobacteriaceae	47432	Budvicia	2150
								Citrobacter	353
								Enterobacter	652
								Kluyvera	11
								Leminorella	133
								Morganella	820
								Proteus	245
								Providencia	805
								Salmonella	5338
								Xenorhabdus	161
								Yersinia	143
				Pseudomonadales	23	Moraxellaceae	23	Acinetobacter	20
								Alkanindiges	3
				Xanthomonadales	38	Xanthomonadaceae	38	Rhodanobacter	3
								Stenotrophomonas	29
						Other Gammaproteobacteria	494
						Other Proteobacteria	240
TM7	3					TM7	3	TM7_genera_incertae_sedis	3
Tenericutes	1066	Mollicutes	1066	Acholeplasmatales	5	Acholeplasmataceae	5	Acholeplasma	5
				Entomoplasmatales	1061	Entomoplasmataceae	1061	Entomoplasma	1061
Other Bacteria	186					Other Bacteria	186
TOT	76724					TOT	76724

## Sheet: RDP Singletons 95
Acidobacteria	2	Acidobacteria	2	Acidobacteria	2	Acidobacteria_Gp1	1	Gp4	1
						Acidobacteria_Gp4	1
Actinobacteria	9	Actinobacteridae	9	Actinomycetales	9	Mycobacteriaceae	1	Mycobacterium	1
						Microbacteriaceae	3	Leifsonia	1
								Microbacterium	1
						Cellulomonadaceae	1	Cellulomonas	1
						Other Actinobacteria	4
Bacteroidetes	154	Bacteroidia	132	Bacteroidales	132	Bacteroidaceae	12	Bacteroides	12
						Porphyromonadaceae	111	Dysgonomonas	91
								Parabacteriodes	1
						Prevotellaceae	1	Prevotella	1
		Flavobacteria	6	Flavobacteriales	6	Flavobacteriaceae	6	Wautersiella	1
		Sphingobacteria	6	Sphingobacteriales	6	Chitinophagaceae	3	Filimonas	1
								Niastella	1
						Sphingobacteriaceae	1	Nubsella	1
						Other Bacteroidetes	20
Cyanobacteria	1	Chloroplast	1	Chloroplast	1	Chloroplast	1	Streptophyta	1
Firmicutes	61	Bacilli	35	Bacillales	1	Paenibacillaceae 1	1	Paenibacillus	1
				Lactobacillales	34	Enterococcaceae	8	Enterococcus	3
								Vagococcus	3
						Lactobacillaceae	1	Lactobacillus	1
						Leuconostocaceae	4	Leuconostoc	4
						Streptococcaceae	17	Lactococcus	16
		Clostridia	12	Clostridiales	12	Lachnospiraceae	3	Robinsoniella	1
						Peptostreptococcaceae	1
						Ruminococcaceae	5	Clostridium_IV	1
								Oscillibacter	2
		Erysipelotrichia	1	Erysipelotrichales	1	Erysipelotrichaceae	1
		Negativicutes	7	Selenomonadales	7	Acidaminococcaceae	1
						Veillonellaceae	3	Megasphaera	2
						Other Firmicutes	16
Fusobacteria	5	Fusobacteria	5	Fusobacteriales	5	Fusobacteriaceae	3
						Leptotrichiaceae	1	Sebaldella	1
						Other Fusobacteria	1
Proteobacteria	240	Alphaproteobacteria	21	Caulobacterales	1	Caulobacteraceae	1
				Rhizobiales	12	Aurantimonadaceae	1
						Brucellaceae	2	Ochrobactrum	1
						Methylocystaceae	1	Pleomorphomonas	1
						Phyllobacteriaceae	1
						Rhizobiaceae	1	Rhizobium	1
				Rhodobacterales	3	Rhodobacteraceae	3
				Rhodospirillales	1	Rhodospirillaceae	1	Telmatospirillum	1
				Sphingomonadales	2	Erythrobacteraceae	1	Porphyrobacter	1
						Sphingomonadaceae	1
						Other Alphaproteobacteria	8
Proteobacteria		Betaproteobacteria	36	Burkholderiales	30	Alcaligenaceae	7	Castellaniella	1
								Pigmentiphaga	1
						Comamonadaceae	17	Comamonas	13
								Delftia	1
								Diaphorobacter	2
						Oxalobacteraceae	1	Oxalobacter	1
				Neisseriales	4	Neisseriaceae	4	Aquitalea	1
								Microvirgula	1
								Neisseria	1
				Rhodocyclales	1	Rhodocyclaceae	1	Shinella	1
						Other Betaproteobacteria	6
Proteobacteria		Deltaproteobacteria	1	Desulfovibrionales	1	Desulfovibrionaceae	1
Proteobacteria		Gammaproteobacteria	148	Enterobacteriales	125	Enterobacteriaceae	125	Budvicia	4
								Citrobacter	1
								Cosenzaea	1
								Escherichia_Shigella	2
								Leminorella	2
								Morganella	1
								Proteus	2
								Providencia	4
								Salmonella	1
				Legionellales	2	Coxiellaceae	1	Aquicella	1
						Legionellaceae	1	Legionella	1
				Pseudomonadales	1	Moraxellaceae	1	Alkanindiges	1
				Xanthomonadales	4	Xanthomonadaceae	4
						Other Gammaproteobacteria	16
						Other Proteobacteria	34
TM7	4					TM7	4	TM7_genera_incertae_sedis	4
Tenericutes	10	Mollicutes	10	Entomoplasmatales	10	Entomoplasmataceae	10	Entomoplasma	10
Verrucomicrobia	1	Verrucomicrobiae	1	Verrucomicrobiales	1	Verrucomicrobiaceae	1	Akkermansia	1
Other Bacteria	41					Other Bacteria	41
Other Organism	2					Other Organism	2
TOT	530					TOT	530

## Sheet: RDP Consensus 90
Actinobacteria	27	Actinobacteridae	27	Actinomycetales	27	Actinomycetaceae	2
						Corynebacteriaceae	8	Corynebacterium	8
						Propionibacteriaceae	3	Propionibacterium	3
						Other Actinobacteria	14
Bacteroidetes	16159	Bacteroidia	16020	Bacteroidales	16020	Bacteroidaceae	849	Bacteroides	849
						Porphyromonadaceae	15153	Dysgonomonas	14999
								Parabacteroides	117
		Flavobacteria	123	Flavobacteriales	123	Flavobacteriaceae	123	Chryseobacterium	109
								Myroides	14
		Sphingobacteria	6	Sphingobacteriales	6	Chitinophagaceae	6
						Other Bacteroidetes	28
Firmicutes	7121	Bacilli	6672	Lactobacillales	6672	Enterococcaceae	83	Enterococcus	68
								Pilibacter	3
								Vagococcus	9
						Lactobacillaceae	11	Lactobacillus	11
						Leuconostocaceae	92	Leuconostoc	92
						Streptococcaceae	6486	Lactococcus	6486
		Clostridia	71	Clostridiales	71	Lachnospiraceae	32	Clostridium_XlVa	7
						Peptostreptococcaceae	23	Clostridium_XI	20
						Ruminococcaceae	13	Oscillibacter	6
		Erysipelotrichia	7	Erysipelotrichales	7	Erysipelotrichaceae	7
		Negativicutes	273	Selenomonadales	273	Acidaminococcaceae	100
						Veillonellaceae	173	Megasphaera	79
						Other Firmicutes	101
Fusobacteria	331	Fusobacteria	331	Fusobacteriales	331	Fusobacteriaceae	160	Clostridium_XIX	3
								Fusobacterium	154
						Leptotrichiaceae	171	Sebaldella	171
Proteobacteria	48684	Alphaproteobacteria	61	Rhizobiales	16	Aurantimonadaceae	3	Martelella	3
						Rhizobiaceae	4	Kaistia	4
				Rhodobacterales	24	Rhodobacteraceae	24	Paracoccus	18
				Rhodospirillales	3	Acetobacteraceae	3	Acidisoma	3
				Sphingomonadales	18	Sphingomonadaceae	18	Sphingomonas	3
								Sphingopyxis	15
						Other Alphaproteobacteria	9
Proteobacteria		Betaproteobacteria	1219	Burkholderiales	1142	Alcaligenaceae	245	Castellaniella	8
						Comamonadaceae	863	Comamonas	566
				Neisseriales	24	Neisseriaceae	24	Neisseriaceae	24
						Other Betaproteobacteria	87
Proteobacteria		Deltaproteobacteria	12	Desulfovibrionales	12	Desulfovibrionaceae	12	Desulfovibrio	12
Proteobacteria		Gammaproteobacteria	47074	Enterobacteriales	46993	Enterobacteriaceae	46993	Cosenzaea	5
								Enterobacter	3
								Leminorella	86
								Providencia	813
								Salmonella	2598
				Pseudomonadales	25	Moraxellaceae	25	Acinetobacter	25
				Xanthomonadales	36	Xanthomonadaceae	36	Stenotrophomonas	36
						Other Gammaproteobacteria	20
						Other Proteobacteria	318
Tenericutes	1070	Mollicutes	1070	Acholeplasmatales	5	Acholeplasmataceae	5	Acholeplasma	5
				Entomoplasmatales	1065	Entomoplasmataceae	1065	Entomoplasma	1065
Other Bacteria	63					Other Bacteria	63
TOT	73455					TOT	73455

## Sheet: RDP Singletons 90
Acidobacteria	2	Acidobacteria	2	Acidobacteria	2	Acidobacteria_Gp1	1	Gp4	1
						Acidobacteria_Gp4	1
Actinobacteria	7	Actinobacteridae	7	Actinomycetales	7	Microbacteriaceae	2	Leifsonia	1
						Cellulomonadaceae	1	Cellulomonas	1
						Other Actinobacteria	4
Bacteroidetes	34	Bacteroidia	20	Bacteroidales	20	Bacteroidaceae	5	Bacteroides	5
						Porphyromonadaceae	12	Dysgonomonas	8
						Prevotellaceae	1	Prevotella	1
		Flavobacteria	5	Flavobacteriales	5	Flavobacteriaceae	5	Wautersiella	1
		Sphingobacteria	5	Sphingobacteriales	5	Chitinophagaceae	3	Filimonas	1
								Niastella	1
						Sphingobacteriaceae	1	Nubsella	1
						Other Bacteroidetes	7
Cyanobacteria	1	Chloroplast	1	Chloroplast	1	Chloroplast	1	Streptophyta	1
Firmicutes	17	Bacilli	7	Bacillales	1	Paenibacillaceae 1	1	Paenibacillus	1
				Lactobacillales	6	Enterococcaceae	1	Vagococcus	1
						Streptococcaceae	3	Lactococcus	3
		Clostridia	3	Clostridiales	3	Ruminococcaceae	3	Clostridium_IV	1
								Oscillibacter	1
		Erysipelotrichia	1	Erysipelotrichales	1	Erysipelotrichaceae	1
		Negativicutes	4	Selenomonadales	4	Acidaminococcaceae	1
						Veillonellaceae	2	Megasphaera	1
						Other Firmicutes	5
Fusobacteria	3	Fusobacteria	3	Fusobacteriales	3	Fusobacteriaceae	1
						Leptotrichiaceae	1	Sebaldella	1
						Other Fusobacteria	1
Proteobacteria	38	Alphaproteobacteria	5	Caulobacterales	1	Caulobacteraceae	1
				Rhizobiales	2	Hyphomicrobiaceae	1	Hyphomicrobium	1
				Sphingomonadales	1	Erythrobacteraceae	1	Porphyrobacter	1
						Other Alphaproteobacteria	2
Proteobacteria		Betaproteobacteria	5	Burkholderiales	3	Alcaligenaceae	1
						Comamonadaceae	1	Comamonas	1
						Oxalobacteraceae	1	Oxalobacter	1
				Neisseriales	2	Neisseriaceae	2	Aquitalea	1
								Neisseria	1
Proteobacteria		Epsilonproteobacteria	1	Campylobacterales	1	Campylobacteraceae	1	Arcobacter	1
Proteobacteria		Gammaproteobacteria	24	Enterobacteriales	18	Enterobacteriaceae	18	Budvicia	2
								Citrobacter	1
				Legionellales	2	Coxiellaceae	1	Aquicella	1
						Legionellaceae	1	Legionella	1
				Xanthomonadales	1	Xanthomonadaceae	1
						Other Gammaproteobacteria	3
						Other Proteobacteria	3
TM7	2					TM7	2	TM7_genera_incertae_sedis	2
Tenericutes	3	Mollicutes	3	Entomoplasmatales	3	Entomoplasmataceae	3	Entomoplasma	3
Verrucomicrobia	1	Verrucomicrobiae	1	Verrucomicrobiales	1	Verrucomicrobiaceae	1	Akkermansia	1
Other Bacteria	13					Other Bacteria	13
Other Organism	3					Other Organism	3
TOT	124					TOT	124
